# Supplementary material for: Tyrosine phosphorylation regulates RIPK1 activity to limit cell death and inflammation
Source: Nat Commun. 2022 Nov 3;13:6603. doi: 10.1038/s41467-022-34080-4 (PMC9632600; doi:10.1038/s41467-022-34080-4)
Supplement: Supplementary file 4 — Source Data [file 41467_2022_34080_MOESM4_ESM.zip]

Archive with 3 entries (3 files):
- Source Data File 1.xlsx
- Source Data File 2.pdf
- Source Data File 3.pdf
