# Supplementary material for: Tyrosine phosphorylation regulates RIPK1 activity to limit cell death and inflammation
Source: Nat Commun. 2022 Nov 3;13:6603. doi: 10.1038/s41467-022-34080-4 (PMC9632600; doi:10.1038/s41467-022-34080-4)
Supplement: Supplementary file 4 — Source Data [file 41467_2022_34080_MOESM4_ESM.zip › Source Data File 1.xlsx]

## Sheet: Figure 3
Figure 3a
	DMSO			Nec-1
Ctr	0.806142	0.397445	0.719097	1.11617	1.00922	0.456464
JAK1i	15.0289	15.4242	15.9366	7.90859	7.71826	6.25005
Srci	13.5813	15.1081	14.3028	5.87885	5.3259	6.28154
JAK1i+Srci	20.6629	21.3271	22.739	6.67744	6.4933	5.99593
Figure 3b
	Ripk1+/+-DMSO			Ripk1Y383F/Y383F-DMSO			Ripk1+/+-Nec-1			Ripk1Y383F/Y383F-Nec-1
Ctr	0.292484	0.968655	1.5077	1.19049	1.10369	1.057	0.840893	2.7078	2.72998	2.04009	0.827861	0.396736
TNFα	3.96519	5.21447	3.51637	23.3468	20.9094	22.9032	1.60758	3.37329	3.72378	4.53013	3.31688	5.01423
TNFα+JAK1i+Srci	20.8518	21.2927	21.113	21.4324	22.8858	21.9313	5.06309	6.19939	6.33693	3.34667	3.73823	3.42547
Figure 3d
	Ripk1+/+			Ripk1Y383F/Y383F
B	0	2.09269	0.93255	0	0	1.69043
TB	13.0425	11.4319	10.963	24.6985	27.7193	27.6389
TBN	0.29936	1.10678	1.48216	0.213962	0	0.259711
TBZ	28.4841	27.3551	27.3891	44.9726	44.0299	43.6666
TBZN	4.19765	3.3194	2.0162	2.89796	1.45198	1.1955

## Sheet: Figure S3
Figure S3a
	DMSO			Nec-1
Ctr	0.806142	0.397445	0.719097	1.11617	1.00922	0.456464
JAK1i	18.6278	20.3432	20.9732	4.58115	2.28847	1.90622
Srci	19.0307	21.0964	21.7607	1.44226	2.06802	1.93771
JAK1i+Srci	31.5832	31.8573	33.0386	2.24085	2.14947	1.6521
Figure S3b
	DMSO			JAK1i
0	0	0	0.146966	0.024771	0	0.252146
6	2.31779	2.02133	2.85426	5.62707	4.72645	5.65148
12	3.03778	3.1214	3.23543	12.0956	12.4838	10.6937
18	7.95717	8.06359	7.46197	18.7505	18.5542	20.0571
Figure S3c
	DMSO			Srci
0	0	1.18097	2.8024	0.884532	2.56396	0
4	1.18954	1.50917	1.55693	4.05751	3.06357	3.29689
8	4.71652	5.37415	5.70603	10.559	9.67053	9.79444
12	8.59619	7.05681	7.0017	16.7138	16.5451	16.6519
Figure S3e
	Ripk1+/+			Ripk1Y383F/Y383F
0	0.006459	0.620998	0.261133	0	0.209956	0.821955
6	5.3463	5.26187	3.83348	5.63754	6.79006	6.94194
12	6.87434	6.49095	4.05217	12.6495	15.2806	13.8928
24	9.35049	10.7235	10.8702	23.8977	25.3704	22.227
Figure S3g
	Ripk1+/+			Ripk1Y383F/Y383F
B	0.556745	0.720982	0	1.23241	1.41706	2.29802
TB	16.9849	15.3176	14.8322	29.6502	32.7216	32.6398
TBN	3.7931	4.62895	5.01755	4.75627	4.07264	4.80278
TBZ	32.9701	31.8014	31.8366	50.2634	49.3049	48.9356

## Sheet: Figure 4
Figure 4d
(TNF)	Ripk1+/+			Ripk1Y383F/Y383F				(IkBa)	Ripk1+/+			Ripk1Y383F/Y383F
0	1.18464	0.859854	0.95551	1.29417	1.1769	1.15258		0	0.869933	1.17797	0.952094	1.10673	1.77299	1.25709
1	35.1215	47.4743	45.1681	42.9193	42.2636	53.0159		1	30.4282	31.5545	26.5122	33.9266	41.3781	25.4144
2	20.5344	28.3865	30.8893	30.242	23.3913	32.007		2	4.83731	5.63797	8.06311	5.35433	10.5603	7.74597
4	6.48413	12.4865	4.95981	10.1421	6.73876	11.1358		4	18.3235	24.873	23.4767	13.7412	21.5258	14.6566
(IL1β)	Ripk1+/+			Ripk1Y383F/Y383F				(CXCL10)	Ripk1+/+			Ripk1Y383F/Y383F
0	1.02557	0.983793	0.990636	0.360089	0.338312	0.422325		0	0.990779	1.00461	1.00461	0.271051	0.282561	0.282561
1	97.439	98.1167	96.7659	91.5461	98.7992	86.6079		1	9.29617	8.85588	9.16818	7.70949	7.98137	8.67363
2	6.57243	6.2179	6.2179	5.76143	5.72163	5.48856		2	8.3203	10.3865	10.1025	8.49513	8.3203	8.3203
4	0.618321	0.597258	0.565041	0.61405	0.580926	0.572929		4	23.3708	23.8619	20.6295	24.8752	20.6295	19.7891
Figure 4h
	Ripk1+/+-sh CTR			Ripk1Y383F/Y383F-sh CTR			Ripk1+/+-sh MK2-1			Ripk1Y383F/Y383F-sh MK2-1			Ripk1+/+-sh MK2-2			Ripk1Y383F/Y383F-sh MK2-2
DMSO	1.17828	0.867723	1.9203	0.844431	1.87261	1.85265	1.68184	1.6774	1.50548	1.35686	1.55428	1.93583	1.72731	1.17163	1.78499	1.80606	1.28365	0.96311
TB	5.99087	6.09403	6.27925	24.3894	24.9052	25.8978	15.5162	14.9528	13.5641	23.1328	24.304	24.2075	15.5739	15.7525	16.0642	25.2091	27.9786	25.9788
TBZ	17.953	18.2647	18.715	45.5664	44.2731	45.2846	29.4793	28.4811	29.6323	46.6833	46.518	45.6617	30.6195	29.3895	32.3531	49.9774	46.9262	47.0881
Figure 4j
	Ripk1+/+-CTR			Ripk1Y383F/Y383F-CTR			Ripk1+/+-MK2-CA			Ripk1Y383F/Y383F-MK2-CA
DMSO	2.01236	1.0829	2.48375	1.92252	1.8837	2.71445	1.35908	2.10553	2.47044	2.42164	1.5687	2.52146
TB	7.70229	7.72669	6.734	26.0188	24.7	27.17	7.71893	7.10557	7.43055	15.3754	13.715	12.6912
TBZ	19.8419	19.6312	20.6327	49.3219	48.5666	46.386	18.6207	20.0038	19.9794	29.3628	30.0183	29.0489

## Sheet: Figure S4
Figure S4f	(TNF)								(IL6)
	Ripk1+/+			Ripk1Y383F/Y383F					Ripk1+/+			Ripk1Y383F/Y383F
0	0.25	0.5	0.75	0.25	0.25	0.5		0	14.7727	13.2273	12.1364	15.5758	13.2424	9.81818
6	564	523.875	502.125	632	458.75	489.25		6	20.8182	19.6818	22.1818	21.3939	22.1515	21.9394
12	708.75	759.125	803.625	896.875	767.75	724.625		12	31.5454	31.6364	32.9545	35.0303	34.9394	33.0909
Figure S4g
(TNF)	Ripk1+/+-DMSO			Ripk1Y383F/Y383F-DMSO			Ripk1+/+-BV6			Ripk1Y383F/Y383F-BV6
0	1.00925	0.988477	1.00228	1.2002	1.23395	1.15932	22.0588	22.3667	23.3165	20.7247	22.3667	20.4394
1	11.821	11.4183	11.4183	11.9032	15.9256	14.0576	63.7026	60.6855	61.5326	69.7093	72.1676	57.8113
(IL1β)	Ripk1+/+-DMSO			Ripk1Y383F/Y383F-DMSO			Ripk1+/+-BV6			Ripk1Y383F/Y383F-BV6
0	0.961111	1.02298	1.01591	0.259314	0.32371	0.310524	10.724	11.0255	10.3587	16.4815	16.3676	16.1423
1	103.449	100.62	107.097	88.2041	97.1926	91.9498	561.357	585.195	569.193	502.429	538.49	640.376
(CXCL10)	Ripk1+/+-DMSO			Ripk1Y383F/Y383F-DMSO			Ripk1+/+-BV6			Ripk1Y383F/Y383F-BV6
0	1.03651	1.02934	0.93415	0.262743	0.27013	0.279656	17.1689	17.0503	17.2883	13.8492	18.4012	16.5841
1	17.0503	16.2428	18.658	14.4373	15.155	16.6994	64.9711	58.5553	58.1508	69.1533	57.3502	62.758

## Sheet: Figure 5
Figure 5a
	Ripk1+/+					Ripk1Y383F/Y383F
Body weight	17.29	18.21	17.3	18.45	17.89	16.96	16.54	16.73	16.4	17.21
Spleen weight	0.0706	0.0716	0.0624	0.0687	0.0645	0.1003	0.0987	0.0955	0.0972	0.101
Figure 5b
	Ripk1+/+					Ripk1Y383F/Y383F
Neutrophil	0.39	0.37	0.42	0.4	0.41	0.97	1.1	1.07	0.9	1.09
Monocyte	0.15	0.13	0.15	0.15	0.15	0.52	0.45	0.52	0.54	0.58
Figure 5d
	Ripk1+/+					Ripk1Y383F/Y383F
LK	1.74	2.04	1.72	1.75	1.84	2.38	2.14	2.39	2.18	2.24
LSK	0.056	0.086	0.072	0.07	0.075	0.12	0.14	0.12	0.15	0.13
HSC	0.00909	0.01	0.011	0.00786	0.00794	0.016	0.022	0.013	0.019	0.017
Figure 5e
	Ripk1+/+					Ripk1Y383F/Y383F
GMP	0.75	0.79	0.81	0.78	0.77	1.27	1.28	1.24	1.34	1.18
MEP	0.85	0.99	0.81	0.77	0.79	0.69	0.52	0.6	0.47	0.65
CMP	0.23	0.19	0.23	0.24	0.2	0.18	0.26	0.26	0.28	0.21
Figure 5f
	Ripk1+/+					Ripk1Y383F/Y383F
Spleen weight	0.0578	0.0574	0.0491	0.0603	0.0661	0.1448	0.0872	0.1432	0.144	0.1128
Figure 5g
	Ripk1+/+					Ripk1Y383F/Y383F
Neutrophil	0.81	0.48	0.48	0.38	0.44	3.67	3.04	2.16	3.16	4.07

## Sheet: Figure S5
Figure S5b
	Ripk1+/+				Ripk1Y383F/Y383F
IL6	1.98409	1.9429	0.913025	1.98409	18.0501	16.0728	18.3797	14.5074
IL1β	3.0541	7.82838	0	0.2457	10.4964	15.6919	15.5515	12.6027
Figure S5d
	Ripk1+/+					Ripk1Y383F/Y383F
Neutrophil	11.3	8.6	13.3	11.4	10.4	14.4	18.5	14.6	20.5	15.5
Monocyte	2.71	2.71	2.94	2.81	3.2	5.97	3.67	4.51	3.89	5.38
Macrophage	0.19	0.25	0.34	0.22	0.27	0.46	0.57	0.45	0.58	0.61
Figure S5e
	Ripk1+/+					Ripk1Y383F/Y383F
RBC Percentage	58.3	58	52	55.7	56.1	47.7	43.5	47.7	43.5	46.6
RBC Cell number	7.55568	8.6304	8.0808	7.48608	6.96762	5.80986	5.8203	6.09606	6.0291	5.81568
Figure S5f
	Ripk1+/+					Ripk1Y383F/Y383F
R1	0.2	0.27	0.28	0.27	0.26	0.22	0.29	0.34	0.27	0.6
R2	0.47	0.66	0.28	0.35	0.49	0.56	0.19	0.47	0.14	1.03
R3	24	16.2	18.6	19.9	15.8	12	16.9	13.3	15.1	14.5
R4	12	18	14.5	14.3	17.6	15.1	9.17	13.3	9.63	12.1
R5	20.7	21.7	19.3	19.8	20.7	18.9	16.3	19.6	17.7	17.4
Figure S5g
	Ripk1+/+					Ripk1Y383F/Y383F
RBC Percentage	46.1	41.3	37.9	42.4	47.6	57.3	54.1	52.2	44.8	54.5
RBC Cell number	12.1704	11.3988	8.8686	9.46368	11.4811	19.9404	17.5284	17.5392	14.999	18.3774

## Sheet: Figure 6
Figure 6a
	Ripk1+/+			Ripk1Y383F/Y383F			Tnfr1-/-			Ripk1Y383F/Y383F-Tnfr1-/-
Neutrophil	0.42	0.33	0.37	1.46	1.21	0.97	0.29	0.36	0.32	0.32	0.34	0.32
Figure 6c
	Ripk1+/+			Ripk1Y383F/Y383F			Tnfr1-/-			Ripk1Y383F/Y383F-Tnfr1-/-
LK	2.41	2.7	2.91	3.35	3.76	3.6	2.88	2.35	2.8	2.45	2.55	2.42
LSK	0.08	0.11	0.096	0.21	0.31	0.25	0.073	0.055	0.069	0.072	0.081	0.068
HSC	0.011	0.014	0.00861	0.037	0.044	0.34	0.00737	0.00751	0.00941	0.012	0.012	0.01
Figure 6d
	Ripk1+/+			Ripk1Y383F/Y383F			Tnfr1-/-			Ripk1Y383F/Y383F-Tnfr1-/-
GMP	1.26	1.49	1.45	2.05	3.11	2.75	1.36	0.88	1.15	0.98	1.07	0.95
MEP	1.25	0.76	1.03	0.46	0.35	0.66	1.22	1	1.11	0.95	0.99	0.9
CMP	0.3	0.35	0.32	0.31	0.43	0.31	0.5	0.37	0.44	0.43	0.41	0.48
Figure 6e
	Ripk1+/+-CTR			Ripk1Y383F/Y383F-CTR			Ripk1+/+-Nec1s			Ripk1Y383F/Y383F-Nec1s
Neutrophil	0.39	0.45	0.46	0.86	0.83	0.74	0.46	0.45	0.48	0.62	0.59	0.67
Figure 6f
	Ripk1+/+			Ripk1Y383F/Y383F			Ripk3-/-Caspase8-/-			Ripk1Y383F/Y383F-Ripk3-/-Caspase8-/-
Neutrophil	0.35	0.48	0.42	1.19	1.64	1.47	0.41	0.39	0.52	0.49	0.53	0.42
Figure 6h
	Ripk1+/+			Ripk1Y383F/Y383F			Ripk3-/-Caspase8-/-			Ripk1Y383F/Y383F-Ripk3-/-Caspase8-/-
LK	2.21	2.95	3.05	4.7	4.85	3.69	2.4	2.21	2.03	2.25	2.15	2.42
LSK	0.089	0.15	0.12	0.351	0.31	0.28	0.11	0.12	0.14	0.092	0.13	0.1068
HSC	0.013	0.019	0.016	0.033	0.034	0.38	0.011	0.014	0.016	0.0125	0.0134	0.013
Figure 6i
	Ripk1+/+			Ripk1Y383F/Y383F			Ripk3-/-Caspase8-/-			Ripk1Y383F/Y383F-Ripk3-/-Caspase8-/-
GMP	0.89	1.19	1.39	2.22	2.37	1.76	0.89	0.91	0.83	0.88	0.95	1.02
MEP	0.95	1.08	1.11	0.46	0.57	0.49	1.13	0.95	0.85	0.95	1.09	0.88
CMP	0.27	0.36	0.41	0.29	0.39	0.36	0.3	0.37	0.44	0.33	0.41	0.38

## Sheet: Figure S6
Figure S6a
	Ripk1+/+-CTR			Ripk1Y383F/Y383F-CTR			Ripk1+/+-Nec1s			Ripk1Y383F/Y383F-Nec1s
spleen weight	0.0857	0.0687	0.0684	0.1374	0.1344	0.1577	0.0788	0.0835	0.0806	0.1148	0.1002	0.1244
Figure S6b
	Ripk1+/+-CTR			Ripk1Y383F/Y383F-CTR			Ripk1+/+-Nec1s			Ripk1Y383F/Y383F-Nec1s
GMP	1.47	1.9	1.89	3.13	2.71	2.88	1.61	1.79	1.85	2.28	2.52	2.32
MEP	0.83	0.98	0.88	0.71	0.65	0.68	0.91	0.9	1.07	0.97	0.93	0.82
CMP	0.34	0.4	0.35	0.4	0.38	0.36	0.35		0.35	0.48	0.34	0.33
Figure S6c
	Ripk1+/+			Ripk1Y383F/Y383F			Ripk3-/-Caspase8-/-			Ripk1Y383F/Y383F-Ripk3-/-Caspase8-/-
spleen weight	0.0875	0.0782	0.0724	0.282	0.2217	0.2209	0.0726	0.0796	0.0801	0.091	0.0842	0.0725
Figure S6d
	Ripk1+/+			Ripk1Y383F/Y383F			Ripk3-/-Caspase8-/-			Ripk1Y383F/Y383F-Ripk3-/-Caspase8-/-
spleen weight	0.0778	0.0879	0.0835	0.1053	0.1136	0.1395	1.5166	1.1418	1.0478	1.0198	1.1353	1.3903
Figure S6e
	Ripk1+/+			Ripk1Y383F/Y383F			Ripk3-/-Caspase8-/-			Ripk1Y383F/Y383F-Ripk3-/-Caspase8-/-
CD3+B220+	1.83	1.99	1.83	1.85	1.73	1.68	47.5	43.7	50.4	47.3	50.6	45.4
Figure S6f
	Ripk1+/+			Ripk1Y383F/Y383F			Ripk3-/-Caspase8-/-			Ripk1Y383F/Y383F-Ripk3-/-Caspase8-/-
Neutrophil	0.74	0.82	1.06	2.29	2.36	2.14	1	1.13	1.34	0.77	1.13	0.95
